# Supplementary material for: Influence of host genetics in shaping the rumen bacterial community in beef cattle
Source: Sci Rep. 2020 Sep 15;10:15101. doi: 10.1038/s41598-020-72011-9 (PMC7493918; doi:10.1038/s41598-020-72011-9)
Supplement: Supplementary file 2 — Supplementary Information 2. [file 41598_2020_72011_MOESM2_ESM.xlsx]

## Sheet: Final_Phylum_h2
Phlyum	OTUNumb	h2_mean	h2_sd	ReadCount
Euryarchaeota	32	0.721591	0.0867645	132579
TM6	11	0.561132	0.145624	32
Proteobacteria	986	0.524678	0.0964694	2539705
Firmicutes	3922	0.29968	0.104289	4731507
Synergistetes	25	0.277255	0.107405	21999
Thermi	10	0.263448	0.15063	75
Bacteroidetes	2605	0.233488	0.0736229	9341349
Spirochaetes	244	0.223802	0.0877472	283694
LD1	1	0.21113	0.0671414	10403
Fibrobacteres	93	0.209858	0.070318	356499
Nitrospirae	6	0.185894	0.0689367	35
Lentisphaerae	105	0.170832	0.0482292	123215
Verrucomicrobia	354	0.165251	0.0427223	596770
OD1	10	0.155963	0.0766364	67
Tenericutes	595	0.155652	0.0466817	434678
TM7	135	0.151668	0.0530993	144895
Crenarchaeota	6	0.129822	0.0466823	156
Chloroflexi	120	0.129821	0.0457366	24915
Actinobacteria	349	0.129402	0.0567361	48863
Chlamydiae	10	0.123729	0.0480703	34
Acidobacteria	119	0.114988	0.0419	612
Armatimonadetes	10	0.113626	0.0408001	2500
Planctomycetes	173	0.112904	0.0521691	70521
Gemmatimonadetes	44	0.110959	0.0453501	338
SR1	9	0.108364	0.0395145	35448
GN02	9	0.10362	0.0430482	325
Chlorobi	5	0.0952737	0.0367973	79
Elusimicrobia	19	0.0946545	0.0293159	14510
Cyanobacteria	5	0.0912802	0.0311102	1306
WPS-2	9	0.0861592	0.0257797	9880
BRC1	7	0.0860167	0.0333223	103
Fusobacteria	9	0.075075	0.0258507	2152
