# Supplementary material for: Influence of host genetics in shaping the rumen bacterial community in beef cattle
Source: Sci Rep. 2020 Sep 15;10:15101. doi: 10.1038/s41598-020-72011-9 (PMC7493918; doi:10.1038/s41598-020-72011-9)
Supplement: Supplementary file 3 — Supplementary Information 3. [file 41598_2020_72011_MOESM3_ESM.xlsx]

## Sheet: Final_Family_h2
Family	OTUNumb	h2_mean	h2_sd	ReadCount
Methanobacteriaceae	10	0.72494	0.0801702	106347
Sphaerochaetaceae	16	0.583677	0.117458	15793
Succinivibrionaceae	61	0.5204	0.0976418	2327340
Methylobacteriaceae	5	0.494292	0.155749	185
mitochondria	18	0.449432	0.12816	1262
Enterobacteriaceae	5	0.405501	0.168528	1290
Lactobacillaceae	15	0.40518	0.121168	7502
Yaniellaceae	1	0.400023	0.124408	37
Veillonellaceae	148	0.388435	0.104394	1263928
Dethiosulfovibrionaceae	18	0.340696	0.112958	19170
Rs-045	1	0.328999	0.1307	17
Mogibacteriaceae	133	0.323787	0.131081	89622
S24-7	162	0.302486	0.105912	501825
Pseudomonadaceae	14	0.259482	0.135578	4950
Bacillaceae	14	0.25554	0.124183	198
Spirochaetaceae	205	0.253384	0.0968851	237078
Clostridiaceae	112	0.248787	0.0539517	195832
RF16	67	0.244093	0.0787212	644377
Dermabacteraceae	1	0.241319	0.141414	60
Gordoniaceae	2	0.232107	0.128289	9
Rhodocyclaceae	5	0.229914	0.0904606	224
R4-45B	44	0.226302	0.0613812	54991
Micromonosporaceae	3	0.220157	0.111524	13
Lachnospiraceae	909	0.215992	0.0692517	1438890
Eubacteriaceae	5	0.215744	0.126128	1462
Leuconostocaceae	1	0.214781	0.11784	27
R4-41B	3	0.214031	0.0741874	3175
Fibrobacteraceae	92	0.210225	0.0709612	356495
Acetobacteraceae	9	0.208578	0.0968359	517
Nannocystaceae	3	0.193134	0.0923138	9
Aurantimonadaceae	2	0.191787	0.0916217	57
0319-6G20	3	0.191547	0.0740861	5102
SHA-31	2	0.178621	0.0832771	122
Halanaerobiaceae	1	0.178325	0.100712	18
p-2534-18B5	11	0.174927	0.0776596	78571
Streptomycetaceae	6	0.174354	0.0780189	90
Bacteroidaceae	43	0.170259	0.0527588	38117
Prevotellaceae	959	0.168239	0.0602535	5479623
Anaeroplasmataceae	66	0.165297	0.0533477	81068
Intrasporangiaceae	5	0.164237	0.0671828	559
Alteromonadaceae	11	0.163774	0.0629455	116
Cerasicoccaceae	6	0.162605	0.0781129	546
Campylobacteraceae	5	0.16199	0.0691279	2353
Sediment-4	1	0.161128	0.0809438	45
Solirubrobacteraceae	2	0.161081	0.0738045	27
Paenibacillaceae	17	0.159308	0.064254	90
Paraprevotellaceae	278	0.156532	0.0508713	895505
Verrucomicrobiaceae	18	0.154454	0.0553301	1514
Desulfobulbaceae	5	0.153347	0.0688882	3756
RFP12	227	0.152907	0.0416068	459222
0319-6A21	4	0.151506	0.0576322	31
F16	89	0.151376	0.0543515	144579
WCHB1-25	25	0.148081	0.0445433	100864
Beijerinckiaceae	1	0.147144	0.068659	14
Hyphomicrobiaceae	25	0.146678	0.0549517	734
Methanomassiliicoccaceae	14	0.144872	0.0423697	23478
Nocardiopsaceae	4	0.144487	0.0614368	166
Cyclobacteriaceae	7	0.143261	0.0585002	112
Trueperaceae	5	0.142058	0.0651227	65
A4b	10	0.140616	0.0616793	42
Dietziaceae	3	0.140476	0.061637	852
Micrococcaceae	4	0.139888	0.0688816	366
Corynebacteriaceae	9	0.139499	0.059116	2255
Desulfovibrionaceae	27	0.139028	0.0485617	45506
Chitinophagaceae	47	0.138691	0.0479817	191
Bifidobacteriaceae	10	0.13843	0.0640641	16306
Gemmataceae	20	0.137424	0.0521465	42
Glycomycetaceae	2	0.137283	0.0642561	20
Thermoactinomycetaceae	4	0.135484	0.0572291	67
Cardiobacteriaceae	3	0.135113	0.0604827	367
Peptococcaceae	9	0.134028	0.0471395	359
Coxiellaceae	22	0.133817	0.0586074	202
Turicibacteraceae	1	0.133233	0.0594072	593
Geobacteraceae	4	0.133141	0.0486034	15
Coriobacteriaceae	137	0.133002	0.0494799	25639
Brucellaceae	4	0.132826	0.0611031	96
Marinilabiaceae	1	0.132004	0.063594	9
Sinobacteraceae	18	0.131812	0.0477479	124
BS11	80	0.130789	0.0449259	404726
Nitrososphaeraceae	6	0.130624	0.0451908	156
Rikenellaceae	19	0.130348	0.0424752	2218
Anaerolinaceae	39	0.129508	0.0467147	23677
Odoribacteraceae	5	0.129147	0.0428268	91
Legionellaceae	4	0.128607	0.0550531	13
Ruminococcaceae	994	0.126798	0.0555719	767424
Xanthomonadaceae	45	0.126733	0.0433135	2161
Saprospiraceae	8	0.125857	0.0514807	38
Erysipelotrichaceae	233	0.124981	0.0515511	232364
Streptococcaceae	12	0.123338	0.0551485	1927
Ardenscatenaceae	3	0.123262	0.055399	11
Comamonadaceae	9	0.122144	0.0524184	1433
Halomonadaceae	3	0.121846	0.0524949	26
Jonesiaceae	2	0.12178	0.0525931	7
Synergistaceae	7	0.121772	0.0496376	2829
Thermomonosporaceae	1	0.121551	0.0501088	12
Nocardiaceae	3	0.121435	0.0573689	45
Aerococcaceae	9	0.120934	0.056455	150
Methanomicrobiaceae	2	0.120841	0.0442301	2484
Chthoniobacteraceae	22	0.118516	0.0449127	341
Nocardioidaceae	10	0.117861	0.0494468	324
Victivallaceae	61	0.114926	0.0381061	68224
Pasteurellaceae	11	0.114325	0.0473132	10117
Dehalobacteriaceae	12	0.113805	0.0424843	2146
Piscirickettsiaceae	6	0.113586	0.0473402	52
Alcaligenaceae	21	0.113164	0.0386222	5550
Porphyromonadaceae	37	0.113067	0.0470318	3622
Neisseriaceae	10	0.111425	0.0473804	2740
Rhizobiaceae	5	0.111153	0.045864	399
Brevibacteriaceae	4	0.111127	0.0481396	45
Pirellulaceae	79	0.1108	0.0525632	68728
Christensenellaceae	50	0.110158	0.0345572	28239
AKIW874	2	0.108928	0.0448442	52
Oxalobacteraceae	6	0.107774	0.0448642	162
Erythrobacteraceae	11	0.107189	0.0437261	333
Gaiellaceae	20	0.107085	0.0385454	81
Syntrophomonadaceae	3	0.106939	0.0387379	602
Promicromonosporaceae	3	0.106238	0.0430673	36
Helicobacteraceae	2	0.106156	0.0418416	10
Ellin6075	11	0.105434	0.0390008	48
Carnobacteriaceae	2	0.105315	0.0464115	94
Nitrosomonadaceae	2	0.104987	0.0448113	15
Sphingobacteriaceae	35	0.104976	0.0387582	449
Mycoplasmataceae	16	0.104127	0.0378408	3149
Staphylococcaceae	3	0.103405	0.0428642	213
Xanthobacteraceae	4	0.102124	0.0434427	34
Dehalococcoidaceae	1	0.100863	0.0397291	26
Pseudonocardiaceae	8	0.100049	0.0371038	157
Planococcaceae	6	0.0993164	0.0381728	211
Weeksellaceae	23	0.0989726	0.0398471	919
Bogoriellaceae	1	0.0983725	0.0390921	89
Flammeovirgaceae	3	0.0975501	0.0387026	15
Barnesiellaceae	5	0.0973176	0.0323025	79
Sphingomonadaceae	24	0.0969549	0.0344011	620
Bacteriovoracaceae	1	0.0962732	0.034943	51
Flavobacteriaceae	28	0.0952073	0.03411	484
EB1017	7	0.0949449	0.0365272	23
Cellulomonadaceae	4	0.0939149	0.0362751	210
Koribacteraceae	8	0.0937273	0.0355609	18
Patulibacteraceae	3	0.0936065	0.0355927	24
Elusimicrobiaceae	9	0.0935518	0.0319467	9904
Enterococcaceae	2	0.0935472	0.0368821	29
Mycobacteriaceae	2	0.0925012	0.0332907	53
Acidaminobacteraceae	3	0.0924595	0.0352313	190
Bradyrhizobiaceae	5	0.09161	0.0336334	149
Phyllobacteriaceae	8	0.091298	0.0354573	455
Planctomycetaceae	16	0.0909723	0.0348882	538
Caulobacteraceae	11	0.0894055	0.0304941	365
Cryomorphaceae	6	0.0893248	0.0313499	17
Rhodobacteraceae	13	0.0890567	0.0331009	369
Gracilibacteraceae	1	0.0889038	0.0335795	9
Propionibacteriaceae	6	0.0887686	0.0337114	157
Microbacteriaceae	9	0.0887358	0.0306243	491
mb2424	4	0.0876644	0.0323613	19
Methanosarcinaceae	3	0.0869367	0.03284	89
Methanocorpusculaceae	1	0.0864569	0.0286112	174
Hyphomonadaceae	4	0.0846896	0.0333806	16
Isosphaeraceae	18	0.0828615	0.0301168	82
SB-1	2	0.0823732	0.0303631	10
Actinopolysporaceae	1	0.081732	0.0301424	17
Methylocystaceae	5	0.0814494	0.030932	14
Peptostreptococcaceae	8	0.0814398	0.0285787	1959
Syntrophobacteraceae	13	0.0810674	0.0286874	83
Haliangiaceae	5	0.0809566	0.0276254	24
Tissierellaceae	22	0.0808534	0.0295108	280
Rhodospirillaceae	30	0.0806332	0.0271864	168
Kineosporiaceae	2	0.0795835	0.0280188	8
C111	4	0.0792958	0.0278506	46
211ds20	2	0.07824	0.0271042	16
Myxococcaceae	3	0.0764097	0.0272119	27
RB40	9	0.0758638	0.0266408	29
Caldilineaceae	4	0.0753682	0.0276034	12
Solibacteraceae	7	0.0753191	0.0252147	32
Leptotrichiaceae	4	0.0718043	0.025403	790
HTCC2188	2	0.0716009	0.0241981	18
Cytophagaceae	18	0.0713649	0.0242885	70
Actinomycetaceae	6	0.0701882	0.0239251	119
Fusobacteriaceae	5	0.0691434	0.0239698	1362
Moraxellaceae	18	0.0684259	0.0230134	4334
