# Supplementary material for: Influence of host genetics in shaping the rumen bacterial community in beef cattle
Source: Sci Rep. 2020 Sep 15;10:15101. doi: 10.1038/s41598-020-72011-9 (PMC7493918; doi:10.1038/s41598-020-72011-9)
Supplement: Supplementary file 4 — Supplementary Information 4. [file 41598_2020_72011_MOESM4_ESM.xlsx]

## Sheet: OTU_h2_selected
OTU	h2_mean	h2_sd	ReadCount
4398	0.819887	0.0384473	364
1518	0.813731	0.0432521	561
3362	0.80189	0.0392751	32
4578	0.798561	0.0459421	63
2036	0.78123	0.051347	178
3671	0.777557	0.0581875	49
2292	0.776095	0.0556104	123
5493	0.77609	0.0467603	59
7156	0.775407	0.0486167	39
9942	0.774987	0.0560134	14
1893	0.774982	0.0525424	2876
2069	0.774148	0.0606756	185
4808	0.774012	0.0478682	549
933	0.770574	0.0637806	964
5203	0.770194	0.0617092	121
4086	0.768337	0.0483803	8539
8251	0.766093	0.0528519	581
417	0.764474	0.0611925	4909
525	0.761282	0.0618282	3122
1220	0.760601	0.0602382	706
3245	0.760317	0.0513456	53
175	0.757496	0.0600659	9634
7456	0.754474	0.0529051	659
6589	0.750488	0.0644484	7526
2283	0.74703	0.0587232	148
41	0.743021	0.0688372	76965
4262	0.741901	0.07595	12
1199	0.741749	0.0693881	1346
8704	0.741701	0.0717686	12
308	0.741692	0.0553268	7041
10215	0.741232	0.0594449	13
2855	0.738032	0.0648363	3380
4428	0.73547	0.0885272	1308
2795	0.734888	0.069981	5463
4714	0.734608	0.068128	414
2193	0.733794	0.0737486	135
531	0.733457	0.0698151	2197
3592	0.732829	0.0563881	1899
2614	0.732785	0.0801249	84
350	0.732251	0.0646963	5496
5851	0.731817	0.0771477	965
7889	0.731021	0.0634145	404
3621	0.728809	0.0719141	32
2107	0.728232	0.0799757	428
7777	0.727037	0.0674764	64
898	0.726494	0.0894533	1247
699	0.725135	0.0676119	1929
4861	0.72498	0.0833212	747
3541	0.723255	0.0839984	24
5549	0.722316	0.0854512	11
2094	0.721666	0.0771839	1560
1817	0.720825	0.0824788	514
298	0.71928	0.0922236	6749
92	0.717771	0.0616786	26473
7250	0.717106	0.0832958	24
3508	0.716507	0.0885065	37
4087	0.715695	0.0751491	23
10518	0.715357	0.0827961	11
9312	0.714404	0.0765762	67
799	0.714053	0.0892936	1302
9371	0.713372	0.0677176	16
8685	0.712926	0.0772669	17
7709	0.712476	0.0734314	52
2872	0.711879	0.0782843	61
4958	0.711625	0.0822273	38
4789	0.711505	0.0842232	997
183	0.710761	0.0761272	10392
4609	0.710622	0.0848248	16
4289	0.710435	0.0842689	19
640	0.710353	0.0860578	3294
374	0.708874	0.0642136	4203
3589	0.708815	0.0869406	17
3510	0.708482	0.064834	2548
7703	0.708123	0.0732599	37
6706	0.707654	0.0880342	14013
5062	0.707144	0.0934159	8
5846	0.705201	0.0817586	797
3419	0.704793	0.079318	38
8834	0.704766	0.0870891	8
2192	0.703311	0.0904227	97
913	0.702821	0.085592	1749
3797	0.702749	0.0753698	18
5285	0.702333	0.0809125	29
2745	0.702265	0.0875268	880
353	0.701095	0.075024	5858
3073	0.698423	0.06272	152
2073	0.698126	0.0800255	249
6219	0.698005	0.0903074	27
10575	0.697096	0.0943435	25
8746	0.69674	0.0788665	291
8151	0.696361	0.0972287	13
2782	0.695969	0.0836631	97
812	0.694803	0.077579	1618
815	0.694326	0.0677406	3015
1568	0.694305	0.0813778	2702
4706	0.693111	0.103528	15
5778	0.692155	0.0913085	11
1372	0.691626	0.0751031	573
8364	0.691522	0.0943052	167
1257	0.690986	0.108986	617
3114	0.690512	0.105289	37
3770	0.689895	0.0961543	15
221	0.689059	0.0773124	8463
560	0.688978	0.105048	3138
3643	0.688802	0.094284	746
765	0.688653	0.0929929	1888
2189	0.688341	0.0946921	56
5044	0.688211	0.092367	17
71	0.687942	0.0681694	32532
9280	0.687632	0.0782243	12
6954	0.687144	0.0984452	103
2409	0.686042	0.0874322	97
5979	0.685222	0.0840463	284
3887	0.684336	0.112682	13
2113	0.683677	0.0949497	132
10236	0.681822	0.0771503	1320
3731	0.681414	0.10481	297
288	0.678564	0.0757388	6337
3703	0.677995	0.0923176	16
1858	0.677363	0.0969512	196
9489	0.677352	0.102347	10
9567	0.675135	0.116334	13
2895	0.674896	0.108257	86
9253	0.674755	0.104205	16
3937	0.674474	0.0909023	10
3765	0.673922	0.106801	10
2332	0.673497	0.118092	110
1576	0.67145	0.108324	533
3067	0.671267	0.0827213	39
766	0.670654	0.0715072	1422
1185	0.67055	0.0816138	548
7214	0.6698	0.0969863	19
3734	0.66939	0.116137	14
313	0.66926	0.0799346	6342
554	0.667436	0.0973936	2737
3092	0.6674	0.104749	38
2929	0.667052	0.114829	91
3531	0.6648	0.0934647	15
1726	0.664434	0.0658632	812
3006	0.664137	0.0944808	1424
4766	0.663982	0.118445	6
255	0.663625	0.0833435	9176
5858	0.663577	0.124625	15
3898	0.663552	0.113018	36
2337	0.662841	0.0856935	45528
8126	0.662657	0.0823186	61
6696	0.66192	0.115543	7
1423	0.661506	0.0634605	550
9824	0.661505	0.090899	67
3578	0.660509	0.0836027	23
2635	0.660121	0.08662	130
989	0.659781	0.0728883	891
101	0.659353	0.0961414	20678
4598	0.659131	0.0945327	16
118	0.657875	0.0836469	16814
8032	0.657575	0.0727937	1077
216	0.653645	0.0928573	8442
2153	0.653534	0.102054	180
4143	0.65297	0.100999	7381
6058	0.652945	0.097171	36343
2480	0.652661	0.117955	98
9601	0.652261	0.118641	16
1457	0.650593	0.100662	508
2039	0.650475	0.0910595	243
4083	0.650279	0.0858503	38
2839	0.649787	0.11424	45
5430	0.648879	0.0977181	418
831	0.647852	0.071902	1660
1392	0.645808	0.121188	496
2234	0.645233	0.086506	160
5333	0.64407	0.0874794	1133
934	0.643793	0.0930837	1859
475	0.643209	0.0988403	3763
3018	0.643003	0.0847007	43
1388	0.642761	0.0973066	627
89	0.64218	0.0868367	22871
2383	0.640444	0.0871979	748
5411	0.639238	0.0867873	331
1395	0.639015	0.121684	518
3061	0.637552	0.116483	52
1569	0.637251	0.107783	400
604	0.636656	0.0960032	2400
4141	0.636101	0.116916	16
7829	0.633797	0.0980152	815
3490	0.633273	0.121165	30
4532	0.632863	0.111062	189
3373	0.632723	0.113821	2719
117	0.632656	0.0895745	20408
2605	0.632606	0.0894356	428
8295	0.63203	0.0933778	2472
3760	0.632011	0.0871842	17
1627	0.631438	0.116784	252
10228	0.630518	0.12371	326
7528	0.63007	0.101446	87
1412	0.628421	0.0948434	474
3821	0.628339	0.106881	2893
81	0.625445	0.102429	24236
1738	0.625219	0.123336	326
9109	0.62521	0.107024	218
5237	0.624668	0.128967	112
2656	0.623892	0.11967	1024
15	0.623668	0.118765	84316
3829	0.623588	0.103309	18
4075	0.623321	0.114603	12
5088	0.623257	0.107233	633
735	0.623177	0.111535	1461
9817	0.622723	0.128576	19
4166	0.621291	0.104267	33
9605	0.621268	0.0889783	478
2141	0.620425	0.112125	154
294	0.618777	0.078375	8849
6484	0.618727	0.112261	670
2280	0.618104	0.126602	154
97	0.616225	0.10886	20948
235	0.615433	0.0725087	10616
391	0.615058	0.12299	4531
631	0.613378	0.1077	1450
1794	0.612225	0.1107	402
390	0.612218	0.120083	3769
127	0.611657	0.0952468	35624
4639	0.610832	0.149292	16
4979	0.610713	0.124726	32
5824	0.608842	0.116246	2868
7386	0.608664	0.0944387	41
10154	0.608105	0.0781726	1854
2217	0.60803	0.132261	526
10196	0.607781	0.110595	15
6381	0.607238	0.111299	260
10031	0.60665	0.143113	24
537	0.606292	0.155696	2461
397	0.605885	0.110264	4776
2224	0.60486	0.138941	266
8853	0.60432	0.11566	46
9142	0.603873	0.124658	1345
31	0.60369	0.0930638	75136
984	0.603188	0.0980738	868
5279	0.5989	0.098601	315
1265	0.597905	0.10529	568
6906	0.597471	0.114317	622
6593	0.596633	0.119769	92
1694	0.596154	0.101527	334
9251	0.595506	0.107275	32
4078	0.594819	0.134719	32
3584	0.59435	0.150203	26
1508	0.593758	0.124866	511
6579	0.593638	0.152351	107
3450	0.591609	0.101172	56
4058	0.591095	0.128962	18
1350	0.590315	0.11452	685
4020	0.589664	0.143754	78
1768	0.58959	0.151254	318
266	0.587596	0.125396	13704
535	0.586601	0.115758	1291
2940	0.586543	0.110811	53
7332	0.585823	0.126652	24
6592	0.585268	0.151375	7
9394	0.584399	0.130486	93
546	0.58338	0.13829	7738
9057	0.581653	0.139835	11
1853	0.581471	0.105436	264
8976	0.578099	0.157776	25
2438	0.577463	0.159338	4444
4564	0.576471	0.147807	33
79	0.576465	0.0978198	32298
8249	0.575334	0.0958479	29237
6325	0.574934	0.123874	513
630	0.574652	0.1116	2378
6258	0.569532	0.138664	6
7553	0.569158	0.132434	24
10	0.569152	0.0953984	137962
5810	0.568816	0.110425	82
4050	0.568677	0.169056	20
5557	0.568283	0.110277	170
7997	0.567669	0.102845	252
4841	0.56592	0.0956181	795
371	0.565731	0.0932015	4546
125	0.564676	0.11458	16701
258	0.564016	0.0929118	5331
174	0.563712	0.119531	11846
6778	0.563403	0.105091	57
2651	0.56309	0.0876589	133
527	0.561916	0.120934	2683
94	0.561055	0.0937332	31046
3096	0.560264	0.108818	281
668	0.559829	0.125839	3000
1082	0.559574	0.100262	690
4090	0.559307	0.140857	27
5185	0.559248	0.143735	237
8171	0.557483	0.118678	295
4158	0.557214	0.13747	36
1475	0.556975	0.107817	416
6835	0.556437	0.14959	20
8338	0.554967	0.147034	17
3192	0.554918	0.125585	40
5690	0.554625	0.132106	487
2919	0.550221	0.143871	64
2920	0.550038	0.167007	1015
148	0.54981	0.148384	13791
6100	0.549684	0.114355	147
1	0.548538	0.0852401	1516216
7543	0.547934	0.0941223	11431
8727	0.547926	0.0934016	593
2743	0.547176	0.139725	75
3212	0.546147	0.168991	31
543	0.545517	0.16239	2892
932	0.544437	0.117695	1654
9787	0.544169	0.161955	50
3135	0.542847	0.119709	50
7414	0.541243	0.155536	75
4016	0.539731	0.115999	14
10198	0.539287	0.129615	585
1439	0.539139	0.128521	508
1044	0.538747	0.0915855	762
4592	0.535914	0.125365	29707
9974	0.535009	0.0836029	11931
3680	0.534813	0.176801	28
6071	0.534281	0.152788	7
359	0.534155	0.109162	4308
3944	0.532165	0.134455	49
4028	0.531785	0.12691	15
3404	0.531529	0.153068	25
4002	0.530828	0.165741	7
2348	0.530737	0.145995	156
5432	0.529224	0.145483	41
3713	0.528157	0.134129	6049
10258	0.526491	0.115528	14
285	0.525686	0.10392	8216
93	0.525145	0.14757	23786
4042	0.524051	0.162333	28
2345	0.523971	0.141366	170
5622	0.523947	0.100114	886
2241	0.522779	0.147877	264
9372	0.522368	0.140444	261
1583	0.522055	0.150133	694
1763	0.521689	0.102602	350
6955	0.521383	0.13395	9
4106	0.521087	0.111626	3422
4694	0.520947	0.188952	104
2214	0.520031	0.105446	167
3564	0.519643	0.112641	23
5521	0.519331	0.181421	281
3729	0.518846	0.164844	10284
4586	0.518747	0.0855878	8324
4830	0.518739	0.156414	161
2521	0.515822	0.181676	131
3384	0.515494	0.116396	29
869	0.514719	0.128208	2873
1677	0.513197	0.125592	362
1827	0.51064	0.12653	459
9552	0.50913	0.15462	28
7887	0.508954	0.177583	17
1359	0.508408	0.149042	460
5171	0.508002	0.103772	398
8994	0.507962	0.08729	20371
11	0.505654	0.1312	198333
4642	0.505554	0.177037	29
2620	0.504677	0.16384	92
818	0.504033	0.103081	1394
3022	0.502439	0.118047	62
1666	0.502162	0.140328	292
3858	0.501207	0.158483	20
665	0.500584	0.143995	2784
1604	0.500576	0.123761	343
9882	0.500145	0.166146	8
4182	0.499753	0.120492	1252
1831	0.499713	0.120286	273
2161	0.499301	0.131541	161
664	0.498803	0.145108	5234
5876	0.498557	0.174117	14
282	0.497801	0.173228	5397
2530	0.497577	0.178141	76
8918	0.497161	0.161816	38
3537	0.496291	0.168895	16
1116	0.49607	0.134297	796
4378	0.494597	0.141201	8
5182	0.494278	0.187464	9
8985	0.493235	0.158226	1184
3910	0.490615	0.135214	5543
10221	0.490549	0.12057	119
981	0.490006	0.138074	870
225	0.489692	0.120457	7281
820	0.489497	0.169337	1287
9362	0.487792	0.161457	284
5511	0.487113	0.0883186	18
3140	0.486913	0.148591	46
7446	0.486606	0.193173	1020
3026	0.483781	0.168196	353
7324	0.48363	0.177553	10
29	0.482884	0.108837	70267
7880	0.482234	0.111353	48
4294	0.479842	0.196429	12
3271	0.479515	0.141253	29
2205	0.478859	0.176019	379
3162	0.478614	0.138055	38
795	0.477877	0.123122	1833
1142	0.477058	0.130843	1126
1267	0.476956	0.124298	554
2381	0.475231	0.137035	103
7932	0.475002	0.181956	18
1959	0.474944	0.159761	174
3604	0.474415	0.214052	30
4346	0.473629	0.149283	17
6758	0.473285	0.143383	6
7733	0.472271	0.12803	19
2108	0.471262	0.194168	231
2674	0.471151	0.132317	157
2660	0.46837	0.141285	80
3571	0.466725	0.166557	1685
1314	0.466674	0.126072	967
7425	0.46491	0.199176	7
6944	0.464544	0.129206	12
8416	0.46444	0.148096	70
5748	0.463589	0.156021	3348
1266	0.46338	0.136576	510
3402	0.463019	0.15971	18
1522	0.460936	0.145083	368
25	0.460798	0.102412	92975
7560	0.459707	0.155133	74
357	0.459007	0.107391	9748
9099	0.456167	0.146197	1714
8020	0.455355	0.125415	29
3778	0.454328	0.134014	1039
726	0.454049	0.191087	1491
839	0.453462	0.112248	2296
186	0.452601	0.120745	8723
614	0.452347	0.129797	2015
368	0.45219	0.137209	6796
382	0.450812	0.155964	3943
1247	0.449998	0.147799	949
3146	0.448919	0.123871	58
646	0.448188	0.113975	1954
2388	0.447979	0.145658	111
329	0.447337	0.135931	4397
1225	0.447273	0.120213	713
4304	0.446959	0.147895	9
1944	0.445917	0.145173	217
428	0.445892	0.110589	7443
855	0.445106	0.129417	948
2773	0.443406	0.151953	64
9433	0.442661	0.141278	121
2315	0.442369	0.127837	115
2081	0.44177	0.161344	149
238	0.440264	0.187054	11479
601	0.438663	0.130503	2402
1936	0.438497	0.180828	155
3185	0.438278	0.126516	3141
853	0.43805	0.122609	1317
3743	0.437892	0.185245	20
2896	0.437888	0.162251	58
9662	0.43687	0.120162	70
3279	0.436572	0.154841	39
2816	0.436294	0.173241	53
9906	0.436281	0.124178	561
433	0.435484	0.100168	3886
565	0.435371	0.114929	3607
1630	0.435339	0.117909	318
912	0.434823	0.1641	1206
2712	0.434695	0.160794	63
3128	0.433163	0.142207	49
3902	0.433102	0.164624	16
132	0.432889	0.11241	13909
3335	0.432719	0.128246	1622
2735	0.432548	0.143555	65
210	0.431819	0.118351	11054
9961	0.430944	0.143771	2852
4843	0.430476	0.134154	3675
1009	0.430442	0.119027	1537
4519	0.430324	0.145388	10
939	0.430114	0.166421	2020
8106	0.429889	0.113074	568
1164	0.429249	0.137467	688
8049	0.429043	0.183233	519
1675	0.428145	0.136322	239
1734	0.427912	0.0949418	293
5699	0.427353	0.163724	36
1111	0.426977	0.142175	1128
3697	0.426502	0.127703	22
7451	0.426085	0.161198	26
2633	0.425598	0.156243	61
1813	0.425299	0.131258	279
196	0.425078	0.133927	11395
4498	0.424519	0.139102	512
8441	0.422685	0.197588	103
3081	0.422364	0.131724	190
7265	0.422261	0.173294	121
8084	0.421234	0.11529	439
2991	0.420385	0.14645	44
621	0.420203	0.143173	1881
1391	0.4196	0.127636	452
2078	0.419478	0.158552	373
1610	0.419342	0.10824	2427
307	0.418593	0.112967	6455
7224	0.418562	0.189278	6
187	0.418158	0.123196	9238
1923	0.417758	0.143058	304
9414	0.417652	0.173667	7
38	0.417491	0.113618	55070
412	0.417097	0.171713	3714
9232	0.416834	0.143515	58
8009	0.416441	0.182549	7
2162	0.416052	0.173375	165
1005	0.415907	0.176441	1225
6009	0.415894	0.181828	8
9136	0.414771	0.171072	35
3774	0.413784	0.149665	105
5518	0.413783	0.105016	237
7461	0.412191	0.142573	39
370	0.412044	0.131634	4471
9378	0.411684	0.128796	1256
5123	0.411574	0.10387	27241
4512	0.410837	0.180685	50
1428	0.410807	0.149805	373
8100	0.410707	0.12933	47
3695	0.410456	0.183666	31
7086	0.410147	0.174897	24
3745	0.409541	0.166667	96
2436	0.409223	0.180205	103
6783	0.408386	0.154215	132
810	0.407873	0.13132	1962
2662	0.407658	0.160991	100
4328	0.406969	0.137815	17
9094	0.406443	0.127755	821
7476	0.406434	0.159765	23
2903	0.406303	0.184853	52
8333	0.404991	0.146615	33
3922	0.403961	0.120517	37
3638	0.403665	0.160398	33
2523	0.403617	0.161158	98
6473	0.402878	0.121083	91
1427	0.4023	0.172621	813
3105	0.401292	0.165102	136
8501	0.400391	0.175307	344
2725	0.399808	0.163928	56
6569	0.397575	0.109433	1913
6332	0.397371	0.153139	14
1949	0.397283	0.1446	228
2195	0.397111	0.167251	131
1812	0.396819	0.135454	256
1536	0.396505	0.173577	10879
2011	0.396494	0.116784	258
2835	0.395897	0.130453	81
4938	0.395648	0.183804	27
3028	0.395477	0.151281	1236
3901	0.394491	0.104257	23
2492	0.39358	0.146243	67
1528	0.393572	0.131173	394
264	0.392938	0.130659	8090
1520	0.392844	0.138078	405
1623	0.392411	0.14964	125
695	0.392335	0.118477	1712
6575	0.392201	0.124207	255
128	0.392079	0.150193	17871
1243	0.391699	0.125804	496
8404	0.391565	0.162583	91
3594	0.391187	0.151963	34
2577	0.390914	0.146044	104
5	0.390823	0.106425	279224
2770	0.390729	0.148899	87
850	0.390431	0.151665	1530
381	0.390152	0.135529	5795
7629	0.389885	0.126826	79
4286	0.38946	0.153751	18
2798	0.389334	0.14243	250
2556	0.38898	0.14452	64
9534	0.388747	0.146533	31
9771	0.387963	0.165884	21
9320	0.38792	0.167226	28
5117	0.38598	0.15785	381
8953	0.384717	0.1427	522
8014	0.384376	0.097434	706
9750	0.384212	0.174009	33
3266	0.384111	0.158705	99
8678	0.383958	0.127583	2256
2611	0.383777	0.166575	149
2909	0.383682	0.18094	53
6982	0.382166	0.133728	2339
301	0.380786	0.164865	5803
9968	0.380454	0.161208	30
5015	0.380232	0.1159	1645
468	0.379354	0.140365	3005
3853	0.378769	0.118197	13
4753	0.377446	0.179303	10
5121	0.377337	0.149937	5623
10086	0.376824	0.14655	21
3576	0.376038	0.145147	24
2184	0.375267	0.109497	221
6118	0.373921	0.130721	257
5341	0.372842	0.144233	28
6447	0.372476	0.119218	9860
2417	0.371949	0.140664	127
5230	0.371932	0.156757	619
2659	0.371322	0.138187	108
449	0.371114	0.145849	3600
2667	0.370202	0.136798	61
1318	0.368334	0.157371	674
452	0.368231	0.134249	3554
7909	0.368027	0.169957	7
7822	0.367444	0.134265	413
3176	0.367224	0.149146	43
4464	0.366427	0.145383	24
4751	0.365769	0.147213	357
446	0.365178	0.145977	3391
555	0.364719	0.143886	2173
3394	0.361792	0.165219	24
6003	0.361663	0.160206	279
9049	0.360016	0.105372	1892
1374	0.359729	0.130352	1003
444	0.359362	0.118011	3227
3333	0.359203	0.172241	124
405	0.35838	0.168345	3424
1720	0.35829	0.136044	313
6117	0.358005	0.187363	10
9189	0.357778	0.169711	3408
3736	0.357103	0.100006	6774
4601	0.356585	0.155168	908
1207	0.356101	0.11319	723
7828	0.355187	0.121508	525
171	0.354939	0.123714	16558
6658	0.354822	0.149019	641
8935	0.35461	0.153412	76
60	0.354424	0.125497	41266
5533	0.354155	0.104633	2099
3246	0.354059	0.15863	67
2977	0.353369	0.127883	49
98	0.352301	0.102965	20482
2324	0.35136	0.136633	120
929	0.351063	0.11676	1116
5750	0.349916	0.102804	2394
5729	0.349823	0.160997	136
379	0.349594	0.161313	4594
1001	0.349184	0.133787	1329
744	0.348481	0.137553	1395
3786	0.347826	0.174889	22
830	0.347731	0.134581	1442
8136	0.346398	0.128414	136
138	0.345954	0.135867	15399
836	0.345747	0.131311	1866
9937	0.345175	0.137833	32
801	0.344547	0.114899	1307
1717	0.343961	0.133634	2888
2831	0.343959	0.162233	70
2890	0.34311	0.134856	1197
1295	0.342184	0.118179	612
229	0.341072	0.129729	12278
2001	0.341035	0.148137	365
8391	0.340753	0.107874	62
2010	0.340389	0.115045	221
1224	0.33999	0.105937	9649
4638	0.339953	0.14389	18
1621	0.339425	0.128036	348
9813	0.339334	0.141862	12
2321	0.338282	0.143512	140
5400	0.337782	0.161296	9
4795	0.337723	0.158588	223
6694	0.337618	0.183241	24
3151	0.337115	0.156759	57
1915	0.33682	0.124358	532
152	0.336608	0.106901	16561
3768	0.336438	0.125312	17
8248	0.336095	0.134605	727
4317	0.335866	0.175578	19
7241	0.335566	0.170385	213
5516	0.334567	0.12503	46
7321	0.334455	0.189305	16
1176	0.334103	0.160868	784
12	0.33354	0.141004	106325
4137	0.333455	0.126357	4290
2914	0.333203	0.155804	50
2827	0.332645	0.176441	50
867	0.331667	0.156042	949
4117	0.331252	0.145942	18
9296	0.331041	0.17895	41
5009	0.330562	0.139135	107
3353	0.330026	0.151591	22
7290	0.32968	0.157197	13
6336	0.329212	0.132871	794
8772	0.328924	0.153935	194
3167	0.328731	0.15444	37
1087	0.328462	0.133614	769
7057	0.327849	0.113951	233
6048	0.327441	0.128244	107
10148	0.325623	0.122966	243
4524	0.324776	0.150522	11
7732	0.323809	0.130238	30
3143	0.323711	0.159838	48
3819	0.323166	0.193219	15
902	0.323061	0.142564	1289
2377	0.322929	0.121843	121
2637	0.322088	0.132528	77
10204	0.322083	0.161696	1344
5791	0.321064	0.148329	41
4636	0.320525	0.154504	14
1251	0.32022	0.172405	508
7522	0.320197	0.125989	314
7480	0.319744	0.145442	67
3216	0.319191	0.13343	40
1965	0.319147	0.128312	809
5236	0.318261	0.16432	9
6108	0.31809	0.14398	101
1351	0.317837	0.120776	424
3277	0.317078	0.123353	637
457	0.316967	0.134043	3760
1888	0.316837	0.153518	10338
6562	0.316822	0.133752	612
3701	0.316233	0.128846	17
6289	0.31568	0.178444	51
40	0.315145	0.119633	54869
16	0.315119	0.0960224	112151
2481	0.314726	0.121468	142
7518	0.314543	0.154307	101
2328	0.314329	0.149785	137
1329	0.314231	0.103159	650
885	0.312939	0.108826	1429
1555	0.312907	0.130205	833
10137	0.312847	0.12351	28270
4004	0.312602	0.118111	9
1574	0.312333	0.118392	390
3871	0.312222	0.152909	21
4393	0.311675	0.120835	406
1076	0.311345	0.134631	1407
757	0.311265	0.147214	1419
3833	0.310684	0.0838792	8579
3477	0.310357	0.145761	42
7397	0.310317	0.128688	101
5258	0.309479	0.140147	9
8156	0.30861	0.109546	783
6713	0.308133	0.132907	384
77	0.308091	0.122092	26593
3013	0.307898	0.116442	306
2290	0.307086	0.159601	155
7874	0.306523	0.135531	158
5036	0.30652	0.103243	243
2771	0.306083	0.123081	63
3417	0.305881	0.15691	33
383	0.305214	0.0889702	6945
5362	0.304397	0.131594	202
5721	0.304238	0.138296	18
2532	0.304134	0.154268	92
10291	0.303898	0.169735	20
198	0.30383	0.109796	8666
398	0.303655	0.125721	4384
1797	0.303088	0.11231	319
191	0.301955	0.104976	12738
3791	0.30175	0.161232	17
4799	0.301651	0.156111	221
119	0.301068	0.12444	15616
4214	0.300811	0.151364	7
2233	0.300569	0.145844	322
2222	0.300151	0.137728	122
6362	0.299884	0.172456	22
2702	0.298583	0.100318	416
385	0.297925	0.123725	5231
692	0.297773	0.100912	2053
151	0.297324	0.129625	14386
2414	0.296479	0.120329	142
732	0.296398	0.11373	1236
937	0.296132	0.107134	1192
436	0.295945	0.125228	3149
1531	0.295801	0.123307	378
8209	0.295106	0.14022	2813
10252	0.292918	0.140665	145
7495	0.292761	0.107694	18
3535	0.292717	0.143642	46
5606	0.29258	0.107712	194
2591	0.292115	0.106774	15238
9950	0.292005	0.125642	124
6283	0.291536	0.123869	8
6	0.290664	0.117696	227231
47	0.290553	0.130442	40270
3237	0.290547	0.107867	359
2358	0.290145	0.11681	1205
7841	0.288996	0.089632	11
2093	0.288708	0.105833	179
6254	0.288629	0.0925965	10
6644	0.288486	0.14024	351
8371	0.288201	0.117145	192
4758	0.287577	0.111034	727
4175	0.286906	0.105369	912
1709	0.286618	0.130092	295
1990	0.286506	0.110821	430
4037	0.286176	0.114867	4427
8654	0.286082	0.141225	68
1190	0.28547	0.136107	876
53	0.285254	0.181566	52962
7016	0.285015	0.133297	387
2437	0.284539	0.120658	84
3272	0.284458	0.145048	201
1611	0.28344	0.129869	465
9133	0.282539	0.138344	23
3235	0.282056	0.145371	42
9684	0.281234	0.165869	10
1585	0.281201	0.142276	6285
3106	0.280774	0.148619	41
336	0.280594	0.117825	5146
3723	0.280551	0.163404	18
6991	0.279117	0.115211	12
2119	0.278964	0.131171	214
1481	0.278655	0.122574	394
4431	0.278372	0.140175	14
3854	0.27794	0.162101	17
2021	0.277833	0.109345	360
3545	0.277402	0.0967047	32
2747	0.276542	0.158997	64
1991	0.276431	0.112937	390
5554	0.276142	0.13503	78
472	0.276029	0.162772	4852
1790	0.275894	0.141307	232
7066	0.275326	0.0978286	598
3363	0.27524	0.114937	2193
710	0.275205	0.118143	1705
3343	0.275161	0.0965108	455
4121	0.274655	0.15077	15
2486	0.274575	0.123507	113
3836	0.274398	0.138369	15
1822	0.274076	0.152298	272
1035	0.273393	0.102025	875
3003	0.273179	0.0959028	1047
5803	0.273166	0.135998	60
2067	0.273062	0.10651	167
3188	0.273015	0.119213	34
112	0.272923	0.135654	34416
2423	0.272698	0.148865	158
9563	0.272527	0.12736	30
9941	0.272221	0.155304	25
481	0.271807	0.120328	10289
4061	0.271801	0.133419	35
1823	0.271399	0.105418	248
1526	0.270639	0.11124	486
7293	0.270569	0.132328	57
8545	0.270409	0.112914	17
722	0.270315	0.111279	2740
5919	0.269813	0.119754	1022
785	0.269774	0.0964728	1470
7128	0.269719	0.110029	232
201	0.269622	0.130744	9979
1090	0.268812	0.116557	635
2115	0.267842	0.128123	157
2842	0.267794	0.126268	53
4168	0.266696	0.129609	10
875	0.266691	0.107961	1602
1584	0.265555	0.0892938	2045
680	0.265076	0.0976998	1724
3566	0.264906	0.143929	37
5614	0.264711	0.144533	59
4856	0.264515	0.130214	14
8859	0.263752	0.0705157	337
8051	0.262961	0.108609	635
4772	0.262318	0.132795	48
9479	0.262286	0.125586	12
7878	0.262125	0.0946551	2490
2600	0.262089	0.119764	144
4315	0.261979	0.119987	6
4116	0.261951	0.135532	2992
3179	0.261862	0.146356	33
5684	0.260939	0.1135	1586
3332	0.26089	0.0970912	136
10300	0.26018	0.156243	1011
4872	0.260153	0.119483	295
5404	0.259418	0.113781	284
729	0.259271	0.118279	1692
3759	0.259202	0.103286	873
5221	0.25885	0.0967088	318
5782	0.258655	0.122779	463
4230	0.257898	0.143483	114
3367	0.257749	0.101557	26
4345	0.257219	0.108746	505
6692	0.257017	0.142948	15
9438	0.256124	0.122498	192
4131	0.255656	0.115212	18
9592	0.255626	0.134926	11
113	0.255619	0.092662	20325
2946	0.255589	0.123506	51
10174	0.255577	0.114511	414
846	0.255179	0.120378	1215
1509	0.255176	0.116471	815
5155	0.254494	0.130465	1579
2623	0.25415	0.126239	161
4812	0.254002	0.106064	379
1394	0.253913	0.125915	799
20	0.253568	0.0537732	85626
3928	0.25344	0.0899639	788
8691	0.2534	0.134382	80
9816	0.253197	0.123058	283
3290	0.252753	0.111337	167
780	0.252605	0.11861	1357
488	0.251836	0.116953	3422
5355	0.251264	0.126336	104
3395	0.250724	0.10606	56
6463	0.250658	0.130655	16
8684	0.250568	0.10036	42
2155	0.24994	0.104986	222
4093	0.249806	0.113125	14
6063	0.249715	0.142508	113
5682	0.249448	0.131383	31
8343	0.249385	0.0954627	1515
7098	0.24909	0.129473	72
9410	0.248468	0.112182	29
1845	0.248398	0.0925023	231
10400	0.248384	0.120144	14
5568	0.247998	0.122671	228
2158	0.247664	0.124983	162
9518	0.247594	0.116666	19
548	0.247386	0.0773151	7741
4948	0.246651	0.112091	134
797	0.246613	0.083967	2618
3129	0.24659	0.131726	138
3807	0.246476	0.136193	31
6073	0.246428	0.101834	25
1563	0.246358	0.089752	393
8322	0.246146	0.142028	11
401	0.246047	0.0961838	6382
9429	0.24593	0.0939834	706
3287	0.245686	0.115602	2074
6282	0.244816	0.0920428	1829
3751	0.244806	0.115793	35
4908	0.24461	0.128997	389
1552	0.244203	0.0960366	361
4358	0.244007	0.130004	11
1259	0.243981	0.117182	606
7899	0.243751	0.107593	295
9263	0.243586	0.11629	187
3	0.24345	0.0829985	535238
5812	0.243358	0.10651	1094
8553	0.24295	0.0958119	1212
1540	0.242909	0.0861465	515
8856	0.242748	0.103912	354
7135	0.242365	0.101832	227
1651	0.242243	0.101633	729
1579	0.24223	0.108494	336
4475	0.242079	0.139904	10
5281	0.242012	0.0966561	70
2015	0.241758	0.123223	191
8214	0.241489	0.0870501	81827
1782	0.241358	0.126358	322
4605	0.240971	0.105331	19
1685	0.240879	0.108847	678
1446	0.240727	0.131414	865
3346	0.240522	0.153466	54
754	0.240362	0.105565	3063
10019	0.240302	0.139284	164
5283	0.239868	0.11683	95
1123	0.239622	0.0930708	2260
8928	0.239382	0.106632	8
2253	0.239206	0.129272	120
6264	0.23904	0.0957625	963
7137	0.23902	0.0972784	123
6751	0.238477	0.112416	29
2167	0.238414	0.0947201	341
1150	0.238301	0.119664	1340
27	0.238163	0.117467	109352
6602	0.237966	0.127573	190
9786	0.237851	0.113451	135
926	0.237616	0.111478	1050
5804	0.237588	0.119444	299
6449	0.237431	0.0939757	745
1961	0.237223	0.0915085	203
4516	0.237133	0.109924	542
4099	0.23688	0.0788801	26
1060	0.236591	0.110194	848
6135	0.235568	0.121918	51052
1654	0.235521	0.141262	344
2581	0.235438	0.115913	136
1575	0.235227	0.124376	281
2032	0.235029	0.11835	165
549	0.234799	0.114043	2709
6740	0.234752	0.0848391	5426
1641	0.234422	0.111301	2862
162	0.234378	0.0933282	11075
5164	0.2343	0.140485	7
4055	0.2343	0.114564	13
9202	0.233927	0.122782	8
9728	0.233671	0.111947	460
9672	0.233549	0.0928895	103
896	0.232956	0.100522	4179
4717	0.232933	0.0876066	129
2548	0.232846	0.105893	178
386	0.232665	0.103315	4599
1441	0.232499	0.105284	474
5707	0.232486	0.105393	13
6318	0.232395	0.100131	51
10120	0.232328	0.0993861	64
7787	0.232263	0.111702	743
9165	0.232195	0.111633	411
338	0.232104	0.0907321	6054
3007	0.231919	0.107866	3825
1700	0.231865	0.10395	257
3805	0.23184	0.16496	12
1881	0.231789	0.104236	431
7628	0.231407	0.0937811	3125
636	0.231115	0.0984456	2184
1270	0.231032	0.113282	506
658	0.230966	0.0820839	1710
3425	0.230828	0.135936	60
70	0.230658	0.108241	25251
610	0.230251	0.130842	3799
4858	0.230219	0.0887012	413
639	0.230209	0.0952675	2119
3583	0.230165	0.098988	36
35	0.230102	0.114389	50535
1612	0.229904	0.0902937	335
9739	0.229376	0.103622	62
1131	0.229285	0.104214	793
3199	0.229255	0.0964108	472
3054	0.229042	0.118306	743
8651	0.228416	0.130655	17
3445	0.22813	0.110475	24
1048	0.228093	0.104735	878
2628	0.227732	0.108589	423
6949	0.227633	0.106637	223
841	0.227352	0.0967616	1649
231	0.227341	0.115967	15254
763	0.226989	0.0963768	2118
134	0.226897	0.111302	34341
45	0.226876	0.10447	39316
2435	0.226104	0.13541	91
9138	0.225633	0.0975544	43
7227	0.225622	0.112427	11
9242	0.225491	0.0975676	948
8152	0.225316	0.138028	67
924	0.225124	0.111961	2544
7120	0.225088	0.111423	81
7364	0.224925	0.117034	8
3268	0.224877	0.116417	40
1963	0.224768	0.0934476	211
3457	0.224567	0.101857	6824
1148	0.224381	0.0992856	1410
9486	0.224264	0.0559294	106
1578	0.224222	0.109917	338
547	0.223979	0.0809751	2715
3557	0.223252	0.12126	27
6163	0.22319	0.114838	85
807	0.223117	0.0978968	3387
3608	0.222909	0.0929507	5233
4149	0.222908	0.0929044	213
2	0.222598	0.0808556	585416
4558	0.222571	0.119316	450
1667	0.222467	0.100684	295
4057	0.222452	0.105875	62
3436	0.22195	0.102102	39
48	0.221433	0.0826758	73089
884	0.221351	0.123113	3692
283	0.221283	0.117937	5415
4862	0.22099	0.123757	15
6328	0.220947	0.104544	23
2722	0.220868	0.0804132	65
3317	0.220803	0.0948847	191
6798	0.22077	0.105876	123
9651	0.220207	0.122287	5067
6595	0.219894	0.113788	128
616	0.219872	0.0890527	2385
8451	0.219757	0.101416	372
1255	0.219528	0.105634	1015
997	0.219321	0.0865483	3754
9805	0.21913	0.109832	72
4391	0.218814	0.118381	125
426	0.218533	0.0823819	3853
59	0.218361	0.11187	32305
10510	0.21829	0.10128	135
3890	0.218229	0.127148	17
4098	0.218143	0.127737	16
2650	0.218093	0.10634	52
2752	0.218074	0.117896	51
4011	0.217974	0.127209	32
3159	0.217886	0.111231	2683
1014	0.217653	0.0859847	851
9258	0.217587	0.117288	23
3674	0.217542	0.0821011	1930
2469	0.217438	0.0910118	88
2665	0.216846	0.11753	763
960	0.216674	0.101761	2262
4397	0.216615	0.0855931	849
9187	0.216344	0.109992	142
19	0.21629	0.0853988	108330
5628	0.216174	0.0798283	2390
8	0.21607	0.0967694	177702
5613	0.215729	0.127946	14
1215	0.215315	0.0867087	862
6987	0.215139	0.11066	13
1210	0.214847	0.106405	1229
1590	0.214497	0.100227	313
5413	0.214402	0.0967056	916
9497	0.214223	0.0932133	168
388	0.214222	0.0752222	3160
1912	0.214217	0.0963488	197
5787	0.214044	0.0982619	261
7045	0.213973	0.0785982	1582
8842	0.213878	0.0942289	16
7330	0.213848	0.112642	93
6433	0.213812	0.0969136	1116
8036	0.213709	0.115766	44
5040	0.213659	0.109948	3806
4300	0.213497	0.0811421	712
3118	0.213316	0.113901	28
4118	0.213188	0.102097	17
2841	0.213086	0.108887	56
223	0.212964	0.0673353	10403
1486	0.212883	0.108238	620
5734	0.212713	0.10235	450
748	0.212445	0.0776791	1442
642	0.21244	0.0820209	2785
1105	0.212109	0.0962018	913
9685	0.211919	0.102029	44
69	0.21183	0.10334	29281
230	0.211768	0.112331	10596
206	0.211549	0.0632377	10655
605	0.211436	0.0793574	2414
8207	0.211215	0.0797241	2056
6281	0.211148	0.0935854	57
5402	0.210713	0.100079	119
4062	0.210692	0.0836885	2276
586	0.210596	0.105457	1778
7748	0.21043	0.0909417	45
124	0.210254	0.0969422	20368
2309	0.210188	0.0931777	652
5427	0.210057	0.0834601	460
278	0.210017	0.104937	5693
2686	0.209844	0.0833104	82
2397	0.209706	0.0878076	123
6189	0.209521	0.0798177	621
9652	0.209289	0.120461	17
3591	0.209282	0.126434	18
414	0.209064	0.0749289	3908
106	0.209005	0.0598761	23521
8236	0.20876	0.12328	34
7384	0.208718	0.0751177	2383
9669	0.208665	0.0893174	52
4919	0.208632	0.106031	8
7484	0.208575	0.109353	265
495	0.208171	0.098916	2860
3694	0.208129	0.0821178	1930
1100	0.208047	0.0978247	908
4308	0.207758	0.098469	4006
6786	0.207749	0.0945549	1383
5267	0.207721	0.0962196	136
6945	0.20717	0.0850359	6229
2287	0.207013	0.0577991	542
7831	0.206903	0.0943556	115
7894	0.206686	0.0791757	1687
7993	0.206652	0.0976049	337
3613	0.206569	0.106593	915
2042	0.206479	0.0910894	201
1962	0.20637	0.0915432	196
58	0.206166	0.0847764	36382
2407	0.206049	0.124072	164
4970	0.205882	0.119504	2724
1898	0.205417	0.0839632	274
4821	0.205342	0.128653	6
139	0.20531	0.0842279	13888
1546	0.205298	0.105391	453
76	0.204856	0.112626	17915
129	0.204838	0.0672188	23735
4029	0.204755	0.104624	14
2461	0.204503	0.0989581	127
3048	0.204359	0.0934371	54
5474	0.204079	0.110516	144
5243	0.203963	0.0898188	364
6051	0.203694	0.0965922	26
2016	0.203668	0.0948768	143
10039	0.203619	0.119646	8
4610	0.203611	0.0842263	42
1746	0.203526	0.0940727	405
4774	0.203513	0.0889506	447
242	0.203495	0.0679966	7632
3936	0.203232	0.103046	17
9955	0.203087	0.0942267	18
3280	0.202993	0.098224	3197
1876	0.202749	0.0779244	1878
5727	0.202685	0.0786279	5053
2954	0.202598	0.094643	72
104	0.202557	0.0724306	19148
284	0.202553	0.0922109	9407
521	0.201946	0.100523	2092
2060	0.201885	0.112725	193
3587	0.201775	0.0886583	16
10079	0.201744	0.122554	136
7316	0.20169	0.0883857	300
1800	0.201605	0.0899507	278
3182	0.201577	0.120791	41
2173	0.201553	0.121442	180
302	0.201376	0.118432	5885
3919	0.201212	0.0988196	12
624	0.201011	0.104748	1784
10016	0.200994	0.0958455	225
6640	0.200983	0.107793	2067
1031	0.200891	0.0938138	833
3599	0.200738	0.107399	49
5361	0.200674	0.10466	27
334	0.200546	0.0895819	4867
3168	0.200428	0.0811082	5093
7928	0.200165	0.0971881	194
251	0.200147	0.0883932	6238
652	0.200104	0.0791239	4971
1814	0.19995	0.0837444	1229
10237	0.199608	0.0826226	639
10273	0.19959	0.103286	3730
7009	0.19944	0.101188	66
4550	0.199358	0.103461	964
2786	0.199357	0.0934283	178
3622	0.199229	0.0905788	294
1549	0.199204	0.106892	558
491	0.199178	0.0868696	3227
2117	0.19889	0.103512	136
8798	0.198829	0.0869102	105
6053	0.198757	0.102924	2134
918	0.19873	0.0794871	1331
5161	0.198415	0.0796362	59540
3965	0.198326	0.120077	10
4207	0.198272	0.104798	15
685	0.198231	0.0927523	2003
862	0.198126	0.0680462	3253
718	0.197902	0.0848229	1425
7601	0.197778	0.112398	8
8160	0.197555	0.0702542	9747
3099	0.196957	0.0913927	2528
5082	0.196953	0.0854011	8
4548	0.196914	0.07006	1044
1067	0.196775	0.0831526	1788
1432	0.196692	0.0826543	421
946	0.196595	0.0727174	6276
1993	0.196572	0.0993196	302
6330	0.196558	0.0833406	317
3908	0.196204	0.111865	21
809	0.196201	0.0740626	1266
2705	0.196184	0.0856244	84
10231	0.196067	0.0650992	38
450	0.196	0.0678491	5693
581	0.195914	0.0941257	2330
2361	0.195835	0.0695334	1016
402	0.195798	0.074062	4794
213	0.195747	0.0828421	16261
2757	0.19568	0.112972	67
2552	0.195582	0.0874493	158
2996	0.19538	0.0776095	54
3339	0.195263	0.100637	53
4529	0.195234	0.0805047	425
9774	0.195096	0.0842311	95
620	0.195076	0.0868549	2569
3116	0.194925	0.0768789	29
539	0.194864	0.0900205	4592
4423	0.194803	0.109632	19
8949	0.19476	0.0851552	9452
1120	0.194696	0.0683733	1056
3296	0.194688	0.0800901	1197
1092	0.194253	0.085227	834
1448	0.194168	0.0690714	270
3872	0.194149	0.0810765	10445
6260	0.194079	0.081408	559
753	0.194078	0.0732819	1766
1442	0.194007	0.0791493	596
149	0.193968	0.0488995	27607
1727	0.193786	0.0809896	287
8099	0.193762	0.0794818	102
4468	0.193653	0.0975733	25
3117	0.193558	0.0805629	2982
8066	0.193515	0.0802146	178
5764	0.193454	0.113864	816
5066	0.19344	0.110639	64
1417	0.193288	0.086161	443
813	0.193228	0.0847568	1174
1017	0.192975	0.0650955	1097
2719	0.1929	0.100067	127
194	0.192827	0.078836	10959
6670	0.192823	0.104572	28
3575	0.192813	0.0949413	45
3083	0.192781	0.0801617	2092
563	0.192733	0.0572209	2799
5627	0.192693	0.108742	7
9308	0.192479	0.0915695	45
3866	0.192409	0.0828268	245
1250	0.19235	0.0929779	1572
1704	0.192324	0.105239	762
1519	0.192248	0.0842135	473
1670	0.191939	0.0796255	492
2781	0.191924	0.0682605	2404
8346	0.191901	0.101908	303
891	0.191893	0.0614092	18245
3758	0.191825	0.0875505	28
7608	0.191698	0.0927713	24
274	0.191532	0.104141	7174
8095	0.19141	0.0890148	2846
9948	0.19131	0.0829275	474
1228	0.191135	0.101847	1223
9659	0.191118	0.0822057	242
3041	0.191058	0.105619	58
10489	0.191011	0.0889574	231
2082	0.190832	0.0808721	175
3029	0.190819	0.0992813	405
212	0.190751	0.0780846	30811
7854	0.190356	0.0793273	15
9589	0.190307	0.106093	41
423	0.190254	0.0659872	3486
4006	0.190086	0.118909	48
881	0.190019	0.0836266	1388
184	0.18992	0.0697348	19544
7264	0.189771	0.0899811	43
1921	0.18936	0.0861717	225
75	0.188854	0.0944439	26258
3934	0.188702	0.0936857	1160
4859	0.18869	0.089964	355
4811	0.188686	0.0971688	19
172	0.18866	0.0704108	16891
456	0.188617	0.077145	3250
2293	0.188561	0.0832796	308
4999	0.188495	0.0815548	437
7625	0.188482	0.0977536	95
6488	0.188476	0.0890152	660
291	0.188377	0.0874889	6817
974	0.188276	0.0754841	3765
21	0.188204	0.0763008	74896
2631	0.187938	0.109401	90
3905	0.187477	0.07523	2610
1244	0.187445	0.0877744	582
3769	0.187282	0.105685	17
63	0.186928	0.104217	15611
6016	0.186861	0.114101	12
623	0.1868	0.0834866	2129
7716	0.186608	0.105556	15
277	0.186378	0.0567609	8934
2821	0.186377	0.0912607	65
9365	0.18629	0.0966944	29
3080	0.18621	0.0797957	4830
228	0.186166	0.103067	6854
5543	0.186149	0.0803567	1252
5162	0.186039	0.0835276	528
406	0.18586	0.0825517	3697
650	0.185819	0.0634912	1853
2912	0.185701	0.0880367	53
493	0.185653	0.0723474	10282
3201	0.185538	0.0751208	916
4054	0.185458	0.0787896	1209
5111	0.185348	0.0863175	75
1618	0.185323	0.0672671	1808
8653	0.185296	0.0969365	104
2477	0.185275	0.0801417	154
248	0.18498	0.0607763	7687
1273	0.184874	0.0883744	1192
5510	0.184861	0.0953414	18
545	0.184835	0.0780311	2333
8369	0.184765	0.0909852	138
4655	0.184297	0.0881808	16
9979	0.184251	0.0826997	1113
2394	0.184007	0.084213	216
131	0.184005	0.0956752	17001
2885	0.183971	0.0816965	50
2867	0.183887	0.0872725	55
8229	0.183715	0.0686178	8393
8587	0.183628	0.0841005	52
91	0.183573	0.0742161	18510
2654	0.183512	0.0753328	297
8916	0.183349	0.0592161	2315
5163	0.183311	0.0910257	20
1489	0.183266	0.065317	581
4905	0.183238	0.0830909	898
3878	0.183013	0.0962714	34
3715	0.182959	0.0945986	22
10299	0.182738	0.0642828	568
660	0.182667	0.073794	2107
6176	0.182565	0.100334	435
9	0.182279	0.0565808	115591
6481	0.182224	0.0934043	10
486	0.182091	0.088372	3125
2014	0.182087	0.0722482	252
176	0.181959	0.050645	11971
1751	0.181893	0.0800657	499
6377	0.181695	0.0718774	1155
1629	0.181588	0.0907759	281
4846	0.181524	0.0859112	407
8868	0.181499	0.0824655	368
2893	0.181427	0.0903569	153
3977	0.181391	0.0579035	2245
1663	0.181215	0.0871876	441
2636	0.181214	0.0869689	93
2863	0.181171	0.105737	6536
1793	0.181066	0.0956453	394
5398	0.181063	0.0766577	2410
1163	0.181019	0.0698038	781
2268	0.180954	0.0883084	215
2018	0.18095	0.0887528	1281
8006	0.180932	0.0774832	2413
7744	0.180877	0.0909567	96
5273	0.180871	0.0841885	259
2211	0.180837	0.0847281	213
7884	0.180642	0.0714267	7048
723	0.18061	0.0777951	2250
5159	0.180564	0.0853293	335
3164	0.180493	0.0881279	41
197	0.18044	0.0580917	10095
666	0.180378	0.0743391	3037
2413	0.180092	0.0657785	144
2925	0.180069	0.0952014	67
8268	0.180032	0.0955269	7
1438	0.180028	0.0881169	793
909	0.179719	0.0645932	2501
4188	0.179708	0.0804977	3448
3016	0.179696	0.0869947	45
931	0.17962	0.0712872	1167
7526	0.179612	0.0978865	9
4600	0.17958	0.0772674	106
441	0.179577	0.0938214	2922
1973	0.179395	0.076483	204
365	0.179256	0.0607108	17128
7375	0.179253	0.0882901	158
5452	0.179124	0.0925805	506
28	0.178995	0.0642637	84121
6087	0.178838	0.0874303	13282
3329	0.17883	0.109665	38
1992	0.178799	0.0918381	436
5477	0.178714	0.0830014	976
3359	0.178686	0.0603161	3457
153	0.178677	0.0755739	16203
2272	0.178633	0.072274	976
4103	0.178609	0.0769892	11
3456	0.1785	0.0749838	755
4541	0.178326	0.103706	11
1856	0.178229	0.0918938	248
8307	0.178209	0.0676476	57
4619	0.178152	0.0676872	948
814	0.178143	0.0661663	1460
8421	0.178101	0.0838368	9315
3530	0.178015	0.0648413	5337
2334	0.177991	0.0905312	135
2810	0.177969	0.0813559	69
730	0.177908	0.0656939	8329
7595	0.177753	0.0808998	851
1603	0.177665	0.08105	386
9598	0.177656	0.108	45
145	0.17762	0.0732243	14828
6216	0.177438	0.0667054	750
4254	0.177413	0.08531	677
5980	0.177288	0.084897	219
8670	0.177288	0.0717161	541
1195	0.177148	0.0869575	1064
1490	0.176932	0.0742286	1391
5813	0.176888	0.0920916	13
4682	0.176871	0.101131	11
886	0.176843	0.0806461	1867
4178	0.176696	0.10174	18
6130	0.176643	0.0614866	2709
5147	0.176559	0.0713335	899
7209	0.176543	0.080455	113
10064	0.176493	0.086036	47
1146	0.176356	0.0816464	1032
5106	0.176346	0.0735263	479
9900	0.176317	0.0749464	52
8446	0.176252	0.0810334	13
7488	0.176173	0.0840801	161
4128	0.176156	0.0690419	2089
4640	0.175993	0.069679	3904
1570	0.17589	0.0965435	1457
3316	0.175841	0.0824571	32
4783	0.175702	0.0626011	19
7014	0.175623	0.0737055	856
4745	0.175576	0.0759484	14
1231	0.175527	0.0788944	547
10471	0.175299	0.105162	47
5158	0.175284	0.0877131	206
5189	0.175196	0.0748973	850
7424	0.175085	0.0703695	1621
514	0.175032	0.0655987	2574
1553	0.174961	0.086735	316
1697	0.174946	0.0667832	2667
3097	0.174923	0.0971192	94
2244	0.17492	0.0847565	164
2134	0.174892	0.0696836	909
5032	0.174846	0.0843983	989
234	0.174763	0.081582	7518
3281	0.174696	0.0683042	1599
4139	0.174607	0.0738639	17
1053	0.174517	0.0705006	1016
3740	0.174501	0.0947302	29
1506	0.174419	0.0715726	474
4818	0.174402	0.06905	744
3827	0.174367	0.0711136	76
2336	0.174351	0.0871831	98
10028	0.174275	0.0674574	2799
1668	0.17425	0.0690806	390
1221	0.174121	0.0847534	537
14	0.17411	0.0489417	145172
3485	0.174015	0.0599076	6655
95	0.173918	0.0896147	24441
5173	0.173855	0.0983282	60
7166	0.173744	0.078419	17
161	0.173725	0.0548833	11041
9135	0.173648	0.0798244	2043
9357	0.173605	0.096719	60
3603	0.173561	0.0848132	69
492	0.173455	0.0722031	2456
1328	0.173422	0.075491	738
392	0.173369	0.0629143	4272
755	0.173158	0.0785269	2001
3561	0.173068	0.0776472	21
7729	0.173013	0.0761219	72
2750	0.173013	0.081838	76
8538	0.172999	0.082723	94
738	0.172998	0.0708687	1562
2135	0.172942	0.079337	380
6221	0.172662	0.0796373	132
8361	0.172649	0.0680165	282
2139	0.172633	0.063933	180
6152	0.172553	0.0793427	111
2308	0.172384	0.0800389	1176
2102	0.172223	0.0714969	246
6144	0.172155	0.0837338	341
1354	0.172033	0.0754795	928
1613	0.171684	0.0789328	604
7688	0.17165	0.0787703	215
4972	0.171548	0.0819186	18
522	0.171495	0.0619344	2675
598	0.171351	0.0597765	1971
1285	0.17132	0.0732698	656
4920	0.171107	0.0793583	898
4962	0.171086	0.0658139	350
5499	0.170947	0.0761718	43
2729	0.170928	0.0725111	94
5246	0.170815	0.0727456	238
7520	0.170802	0.0837909	260
4179	0.170641	0.085666	25
4205	0.170464	0.0714689	27
10354	0.170412	0.0832501	29
6502	0.170336	0.0743706	205
2404	0.170218	0.106845	366
8026	0.170216	0.0845004	401
2351	0.170101	0.0752096	93
2442	0.170096	0.0663591	2109
3598	0.170072	0.0988892	20
3517	0.17005	0.0843606	52
3424	0.170013	0.0944421	1057
9908	0.169999	0.0613968	431
2172	0.16994	0.0865785	1669
215	0.169739	0.0736504	9500
4500	0.169693	0.0766233	11
2950	0.169671	0.0785388	43
9811	0.169648	0.119134	176
2177	0.169642	0.083176	167
2235	0.169466	0.0792406	430
915	0.169174	0.0749344	1028
6203	0.169148	0.0747686	37
7213	0.16889	0.078983	82
670	0.16875	0.0772863	2110
306	0.168694	0.0731382	8146
4956	0.168662	0.060386	15
2168	0.168618	0.069591	319
1375	0.168608	0.0783503	917
526	0.168594	0.0694796	2256
4744	0.168465	0.08555	9
4530	0.168393	0.0836055	64
3034	0.168376	0.0832947	112
2779	0.168147	0.0916679	79
7107	0.168127	0.0703984	131
9338	0.16807	0.0727583	467
3278	0.168014	0.0777461	31
7132	0.167901	0.0906242	29
3066	0.167842	0.0675618	3974
1140	0.167795	0.0720867	642
935	0.167768	0.0774775	1391
3458	0.167593	0.0785713	5732
305	0.167575	0.0671068	11615
5578	0.167539	0.0777871	950
440	0.167517	0.0748765	28662
3664	0.167515	0.0840279	29
4191	0.167456	0.0693246	50
2883	0.167384	0.0783403	58
3968	0.167335	0.0688133	541
2554	0.167176	0.0721047	142
3115	0.167064	0.0623314	1031
9424	0.166958	0.0513266	20952
6187	0.166798	0.0813341	711
9658	0.166797	0.086936	28
103	0.166769	0.0494142	19564
9382	0.166651	0.0714743	8
1121	0.166638	0.0656104	1104
751	0.166615	0.060377	2123
1787	0.166611	0.0658447	297
222	0.166584	0.0610454	7202
6397	0.166524	0.0752561	54
3426	0.166443	0.0670322	379
1455	0.166421	0.0794945	42039
4634	0.166408	0.0701326	7
2263	0.166379	0.0812606	196
4003	0.166244	0.0630948	4600
10040	0.166079	0.0919296	567
2653	0.166007	0.0760564	146
691	0.165961	0.0754737	1557
6450	0.165918	0.0807447	19
6323	0.165866	0.073912	1069
9676	0.165842	0.0912723	49
3954	0.16575	0.0689527	2326
7478	0.165664	0.0652825	1174
7083	0.165554	0.0717935	360
8604	0.165428	0.0849994	29
3771	0.165327	0.0704895	1468
5586	0.165303	0.0880294	37
6294	0.165163	0.0928039	41
10243	0.165116	0.0773997	112
78	0.165105	0.0585036	27258
1494	0.164989	0.0805973	726
2529	0.164936	0.086151	80
656	0.164898	0.08291	1625
782	0.164861	0.0537895	2751
6069	0.164822	0.0670605	402
1205	0.164805	0.0618089	862
2583	0.164749	0.0797821	81
633	0.164707	0.0834018	1581
4704	0.164593	0.0703536	820
10220	0.164538	0.0833513	10
1445	0.164472	0.0748524	1964
3004	0.164319	0.0871803	52
2541	0.164227	0.0780297	91
899	0.164214	0.0623208	1156
595	0.164191	0.0555138	2199
508	0.164139	0.0767368	3087
2002	0.164118	0.0765806	168
2254	0.164069	0.0714471	178
736	0.16406	0.058832	4588
4033	0.16381	0.0644318	1241
1443	0.163721	0.0687195	518
4115	0.163668	0.0829689	13
8038	0.163641	0.0727746	2686
2289	0.163619	0.07623	112
4435	0.163511	0.0791426	36
1901	0.163388	0.0695491	317
1415	0.163324	0.07502	496
945	0.163168	0.0616299	826
237	0.163055	0.0676637	6337
4151	0.163	0.0803375	11
2433	0.162942	0.0776915	177
4009	0.162864	0.0899918	30
2792	0.162807	0.0747291	66
8789	0.162774	0.0889908	15
6564	0.162513	0.0613102	1957
1065	0.162413	0.063313	1228
675	0.162405	0.061146	2646
3996	0.162327	0.0723904	69
4239	0.162212	0.0704224	273
90	0.162139	0.0550182	39839
2412	0.162129	0.0776429	101
267	0.162122	0.0619339	9788
169	0.16183	0.0644766	12706
279	0.16183	0.0520084	8743
510	0.161776	0.0684878	2014
9213	0.161772	0.0530656	10653
3816	0.161594	0.053377	10627
594	0.161532	0.0637625	2972
1192	0.16153	0.0709633	647
5193	0.161525	0.0630777	1430
1498	0.161485	0.0694501	628
7070	0.161438	0.0903121	74
349	0.161399	0.0570524	8145
10307	0.161379	0.0819914	7
8193	0.161308	0.0565396	364
1277	0.161287	0.0797023	873
1983	0.161269	0.0746904	229
3692	0.161219	0.0750189	25
1659	0.161085	0.0836142	911
2838	0.161081	0.0736588	64
10035	0.161028	0.07906	155
3665	0.160954	0.0794901	270
2170	0.160902	0.0821715	151
7056	0.160679	0.0686841	47
1706	0.160664	0.0590882	447
273	0.160644	0.0525535	9872
1680	0.160578	0.0701048	440
3501	0.160542	0.078678	57
3254	0.160527	0.0982879	37
4997	0.160502	0.0660139	767
286	0.160462	0.0690268	9654
1671	0.160426	0.0668059	298
1886	0.160389	0.0594279	459
4351	0.160299	0.0734592	1174
1429	0.160295	0.0765988	576
1911	0.160266	0.0738379	304
1367	0.160253	0.0583281	1144
8085	0.160183	0.0657627	1991
2788	0.160129	0.0767591	52
2768	0.160101	0.0770054	118
6414	0.16006	0.0607322	1885
1599	0.160033	0.0894642	266
10396	0.160009	0.0751457	217
2586	0.159883	0.0899928	83
6492	0.159829	0.0640119	38
1756	0.159811	0.0842315	280
743	0.159689	0.0772024	2021
672	0.159636	0.0655517	1757
7076	0.159633	0.0805877	397
2004	0.159564	0.0691294	198
3386	0.159517	0.0755862	153
8053	0.159379	0.0596631	951
1897	0.159341	0.0672156	335
156	0.159323	0.09824	11862
3563	0.159272	0.0872669	16
9124	0.159257	0.0598553	2476
1227	0.159174	0.0596625	870
7660	0.159124	0.0707492	1799
575	0.15911	0.0661151	2355
1577	0.159046	0.0614072	1867
593	0.159013	0.0610463	2326
3032	0.159001	0.0799752	53
4164	0.158844	0.0658162	197
7888	0.158815	0.0657649	838
5446	0.158683	0.064618	126
1047	0.158646	0.0515365	1000
408	0.158581	0.0607182	4077
2870	0.158562	0.0765484	119
10403	0.158416	0.0576559	17
2767	0.158336	0.0733816	683
996	0.158328	0.0573109	1894
2176	0.1583	0.0727506	217
1776	0.158284	0.0770834	318
2876	0.158255	0.0915872	54
1303	0.158096	0.0569386	1314
3985	0.158012	0.0703839	3840
2882	0.157941	0.0700522	403
5536	0.157927	0.0553215	1955
1290	0.157874	0.0696351	634
760	0.157874	0.0578038	9368
2898	0.157642	0.059379	6486
8121	0.157609	0.053493	5655
7656	0.157605	0.0608604	194
343	0.157602	0.0690545	5272
4	0.157544	0.0448511	632860
485	0.157494	0.065497	3041
9342	0.157417	0.0772593	60
1851	0.157333	0.0795788	230
2265	0.157311	0.0702517	183
86	0.1572	0.064106	24020
1293	0.15719	0.0605982	834
165	0.157154	0.0620166	18797
356	0.15696	0.072106	6357
1368	0.156939	0.0496227	1732
1263	0.156896	0.0728419	599
7142	0.156881	0.0677869	596
4177	0.156872	0.068432	529
6311	0.156853	0.0725604	7344
9072	0.156807	0.0547633	4860
2630	0.156804	0.0620317	925
781	0.156762	0.0606457	1496
1748	0.15674	0.0659167	585
6516	0.156685	0.0707968	426
784	0.156669	0.0668228	3060
7377	0.156624	0.0787293	2653
296	0.156596	0.0698904	5321
9227	0.15656	0.0778273	623
8291	0.156503	0.0764666	170
64	0.156483	0.0603485	58089
1219	0.156413	0.0620865	974
7949	0.15641	0.0759469	19
7524	0.156356	0.0749304	119
5431	0.15623	0.0676195	738
6704	0.156223	0.0714534	553
2163	0.156167	0.055568	1269
7162	0.156157	0.0756394	80
6601	0.156156	0.0790569	442
1077	0.156153	0.0668534	1207
2980	0.156148	0.0738878	45
3553	0.156119	0.0904557	29
1976	0.156003	0.0695573	922
5584	0.155995	0.0682922	104
4261	0.155896	0.0743997	10
3222	0.15582	0.0539216	98
958	0.155673	0.0744733	1108
1091	0.155666	0.057503	1168
2327	0.155588	0.0728058	116
1365	0.155532	0.0741668	518
6211	0.155514	0.0638067	115
6507	0.155433	0.0620217	689
293	0.15539	0.0453846	11521
3365	0.15535	0.0752777	56
2112	0.155293	0.0761047	204
533	0.155258	0.0695921	2398
252	0.155079	0.078124	17431
8382	0.155011	0.0489954	7720
4048	0.154926	0.0693119	25
4122	0.154903	0.0621513	7928
6468	0.154772	0.0646843	12
459	0.154698	0.0664346	3060
5930	0.154696	0.0728851	340
714	0.154664	0.0697395	2568
3354	0.154646	0.0706335	27
5604	0.154592	0.0578021	7638
6038	0.15459	0.0651616	115
1377	0.154541	0.073593	1183
1136	0.154527	0.0572136	611
8596	0.154523	0.0858603	18
667	0.154505	0.0678231	1622
1094	0.154455	0.059238	1159
2937	0.154325	0.070612	751
3357	0.154274	0.0742201	49
1410	0.154242	0.0702313	712
6528	0.154096	0.0687756	621
9037	0.154085	0.0666682	583
10473	0.154055	0.0544889	45659
453	0.153996	0.0525409	5858
2504	0.153972	0.0489866	129
4224	0.153903	0.0593072	752
6310	0.153804	0.0633331	880
208	0.153747	0.0518793	8941
254	0.153738	0.0503453	10976
538	0.153671	0.0496753	2511
263	0.153645	0.0537032	12363
1587	0.153507	0.0602872	334
2866	0.15347	0.0712416	147
10543	0.15347	0.0921196	20
1873	0.153372	0.0665609	220
2429	0.153348	0.0637357	98
6888	0.153164	0.0752047	13
204	0.153146	0.0707473	8564
3885	0.153117	0.0606611	1448
7527	0.153116	0.0642025	357
1051	0.153095	0.0645323	747
2401	0.153085	0.0640304	128
421	0.153077	0.048466	3608
2495	0.153006	0.06491	77
2098	0.152972	0.0643723	161
3847	0.152932	0.0720494	91
380	0.152916	0.0677958	6771
7419	0.152882	0.0806896	1002
823	0.15287	0.0571467	1863
4672	0.152837	0.0738353	11
3859	0.152777	0.0567912	1784
403	0.152718	0.0687869	8981
1379	0.152641	0.0726657	581
6296	0.152526	0.0646563	18057
8271	0.152402	0.0591635	2242
155	0.152359	0.0454825	10125
7450	0.152243	0.0685605	409
606	0.152233	0.0727137	2144
26	0.152153	0.0599785	54834
1344	0.152142	0.0738931	416
2738	0.152116	0.0731969	77
247	0.152112	0.0656776	6751
4243	0.152013	0.0752592	15
2793	0.151815	0.067513	82
1447	0.151634	0.0679945	634
7975	0.151547	0.0583387	1735
4936	0.151495	0.07383	211
750	0.151474	0.084033	3122
3070	0.151432	0.0608787	780
2285	0.151415	0.0597857	192
4437	0.151396	0.0590073	498
34	0.151363	0.0698135	57590
6676	0.151349	0.0698626	931
13	0.151318	0.042723	99585
9910	0.151316	0.0592259	695
1798	0.151305	0.0766768	573
5247	0.151291	0.0738742	15
211	0.151253	0.080842	8435
9498	0.151183	0.0623719	79
7457	0.151156	0.0700971	252
955	0.151111	0.0556602	2875
4626	0.151109	0.0523216	1272
1565	0.151102	0.063196	396
515	0.151075	0.0603327	3325
1000	0.150951	0.0747534	1027
9471	0.15095	0.068072	1020
9902	0.150933	0.0620646	230
2505	0.150906	0.059102	107
964	0.150897	0.0610162	1177
5506	0.150884	0.0686618	99
8706	0.150879	0.076361	577
1271	0.150876	0.0662104	397
1425	0.150832	0.0693952	474
1485	0.150799	0.0616993	3557
2758	0.150743	0.0731041	139
54	0.150742	0.0640981	24722
6464	0.150714	0.0640126	34
3640	0.150681	0.0809708	29
351	0.150542	0.0524386	7405
4291	0.150501	0.0766411	22
332	0.150433	0.0526976	11062
4343	0.15042	0.0595538	2725
8293	0.15038	0.0719189	21
5217	0.150376	0.0700398	13
3755	0.150374	0.0647913	20
2415	0.15031	0.069044	320
949	0.150299	0.0666326	1976
10304	0.150266	0.0637556	1235
181	0.150217	0.0574989	16543
483	0.150216	0.0736964	4001
2450	0.150205	0.0731786	110
3045	0.150175	0.0637327	4838
7785	0.15017	0.0764391	233
2443	0.150156	0.0769618	101
948	0.150138	0.0529938	4933
529	0.150116	0.0716348	2280
1332	0.150111	0.0569473	798
2809	0.150086	0.0652021	96
4043	0.150073	0.0660719	851
971	0.150043	0.0578523	1053
490	0.150018	0.0461068	2735
5576	0.149976	0.0588292	9647
2446	0.149975	0.0464049	139
1652	0.149917	0.0754437	494
9143	0.149896	0.0661459	26
4361	0.149854	0.0586218	4149
9620	0.149835	0.0575296	81
1821	0.149758	0.0658206	314
4470	0.149749	0.0724627	145
1110	0.149682	0.0626154	799
2797	0.149635	0.0708406	84
2952	0.149562	0.069746	71
9580	0.149465	0.0598109	1797
5776	0.149453	0.0614309	558
907	0.149392	0.0718641	1051
2670	0.149327	0.0598374	1125
8392	0.149214	0.0490381	14294
424	0.149213	0.061919	3925
1759	0.149171	0.0718313	446
87	0.149154	0.0588719	26361
1173	0.149147	0.0578268	3091
3208	0.14912	0.0615219	26
1153	0.149099	0.056083	833
8589	0.149014	0.0677649	158
377	0.148982	0.0627911	15030
4534	0.148847	0.0479743	295
5367	0.148809	0.0576493	538
10435	0.148808	0.0713538	155
105	0.148756	0.0642458	28807
9302	0.148731	0.0648813	1642
4998	0.148647	0.0500967	876
2325	0.14861	0.0627018	152
2275	0.148509	0.0617848	324
1114	0.148494	0.0580551	926
8445	0.148422	0.0687768	29
260	0.148368	0.0569689	9304
407	0.148261	0.0656569	3451
3027	0.148235	0.066916	112
358	0.148215	0.048871	6297
6267	0.148144	0.0784546	15
8475	0.148115	0.0477074	4924
3084	0.148011	0.067905	53
352	0.14799	0.0512176	5232
1643	0.147973	0.0645935	421
435	0.147941	0.0628537	3551
599	0.147895	0.0563883	1916
67	0.147852	0.0654842	37084
10163	0.14785	0.0763291	19
10058	0.147782	0.0673416	73
6878	0.147741	0.0663566	347
9936	0.147721	0.0649937	29
868	0.147716	0.0653233	1682
8849	0.14759	0.0584763	3746
1335	0.147532	0.0584773	492
3666	0.147474	0.0561401	1149
1236	0.147383	0.0657503	1035
8763	0.14737	0.081421	39
4412	0.147362	0.065429	298
6111	0.147334	0.0568907	2404
6080	0.147323	0.0704786	354
150	0.147315	0.0446434	19443
3038	0.147291	0.048642	59820
564	0.14725	0.044923	3006
6365	0.147048	0.0540349	3925
4387	0.147024	0.0648653	9
6388	0.146993	0.0685334	43
943	0.14699	0.0612274	1204
9722	0.14698	0.0592024	8334
3830	0.146966	0.0705871	39
7190	0.146959	0.0524171	881
9071	0.146911	0.0668673	554
3961	0.146837	0.0503339	1803
2278	0.146786	0.0621995	245
7382	0.146782	0.0793108	737
8925	0.146774	0.0623079	135
4360	0.146712	0.0581654	486
635	0.146689	0.0529754	2700
22	0.146664	0.0470637	69923
5589	0.146632	0.0463752	5007
2045	0.146531	0.0673814	231
9347	0.146513	0.0539298	42
506	0.146484	0.0519929	7935
3014	0.146481	0.0577282	223
1054	0.146397	0.0583763	800
1129	0.146275	0.0620407	843
9675	0.146253	0.0616483	141
7879	0.146236	0.0644695	10
5535	0.146232	0.0745201	11
2756	0.146217	0.0478214	202
903	0.146216	0.0645468	1103
2389	0.1462	0.0532163	21076
5291	0.146198	0.0667203	416
3679	0.146184	0.0721075	20
1755	0.146131	0.0621861	293
6193	0.146127	0.0624578	307
688	0.146073	0.0546173	3228
7981	0.145945	0.074407	71
4173	0.145914	0.0679186	14
2303	0.145893	0.0584629	206
6376	0.145862	0.0733532	1189
331	0.14578	0.0584627	5155
6523	0.145743	0.0547994	66
3709	0.14574	0.0585488	255
4574	0.145735	0.0702479	85
8728	0.145696	0.0784472	114
2711	0.145629	0.0655237	394
1762	0.145568	0.0497425	486
7291	0.145527	0.0514248	918
4583	0.145522	0.048639	8558
518	0.145507	0.0647995	2232
1002	0.145499	0.0640634	799
[truncated: 4,996 more rows]
